# Supplementary material for: HPV-relatedness definitions for classifying HPV-related oropharyngeal cancer patient do impact on TNM classification and patients’ survival
Source: PLoS One. 2018 Apr 17;13(4):e0194107. doi: 10.1371/journal.pone.0194107 (PMC5903634; doi:10.1371/journal.pone.0194107)
Supplement: S1 File — (XLSX) [file pone.0194107.s001.xlsx]

## Sheet: Hoja1
	7th edition AJCC TNM
Stage	I	II	III	IVa	IVb	Total
Biomarker	N (%)	N (%)	N (%)	N (%)	N (%)	N (%)
P16+	3 (75.0)	4 (80.0)	15 (71.4)	33 (68.8)	2 (40.0)	57 (68.7)
HPV-DNA AND (mRNA OR P16)+	1 (100.0)	3 (60.0)	15 (88.2)	30 (75.0)	2 (66.7)	51 (77.3)
HPV-DNA AND P16+	1 (100.0)	3 (100.0)	13 (86.7)	29 (80.6)	2 (66.7)	48 (82.8)
N: number of patients positive for the biomarker alive at 5 years
%: porportion of patients positive for the biomarker alive at 5 years
	Princess Margaret
Stage	I	II	III	IVa	Total
Biomarker	N (%)	N (%)	N (%)	N (%)	N (%)
P16+	31 (81.6)	19 (59.4)	7 (70.0)	0 (0.0)	57 (68.7)
HPV-DNA AND (mRNA OR P16)+	33 (86.8)	12 (66.7)	6 (75.0)	0 (0.0)	51 (77.3)
HPV-DNA AND P16+	30 (85.7)	12 (80.0)	6 (85.7)	0 (0.0)	48 (82.8)
N: number of patients positive for the biomarker alive at 5 years
%: porportion of patients positive for the biomarker alive at 5 years
	MD Anderson
Stage	IA	IB	II	III	Total
Biomarker	N (%)	N (%)	N (%)	N (%)	N (%)
P16+	14 (82.4)	22 (78.6)	15 (53.6)	6 (60.0)	57 (68.7)
HPV-DNA AND (mRNA OR P16)+	10 (100.0)	23 (82.1)	13 (68.4)	5 (55.6)	51 (77.3)
HPV-DNA AND P16+	10 (100.0)	21 (87.5)	12 (70.6)	5 (71.4)	48 (82.8)
N: number of patients positive for the biomarker alive at 5 years
%: porportion of patients positive for the biomarker alive at 5 years
	ICON-S
Stage	I	II	III	Total
Biomarker	N (%)	N (%)	N (%)	N (%)
P16+	35 (83.3)	15 (51.7)	7 (58.3)	57 (68.7)
HPV-DNA AND (mRNA OR P16)+	33 (89.2)	12 (63.2)	6 (60.0)	51 (77.3)
HPV-DNA AND P16+	31 (93.9)	11 (64.7)	6 (75.0)	48 (82.8)
N: number of patients positive for the biomarker alive at 5 years
%: porportion of patients positive for the biomarker alive at 5 years
For more detail on the descriptive of the cases please see Mena M et al 2018 Oral Oncology: "Double positivity for HPV-DNA/p16ink4a is the biomarker with strongest diagnostic accuracy and prognostic value for human papillomavirus related oropharyngeal cancer patients"
